# Supplementary material for: Evaluation of Wood Decay and Identification of Fungi Found in the USS Cairo, a Historic American Civil War Ironclad Gunboat
Source: J Fungi (Basel). 2025 Oct 11;11(10):732. doi: 10.3390/jof11100732 (PMC12565250; doi:10.3390/jof11100732)
Supplement: Supplementary file 1 [file jof-11-00732-s001.zip]

Archive with 1 entries (1 files):
- jof-3874192-supplementary.pdf
